# Supplementary material for: High Resolution Mass Spectroscopy-Based Secondary Metabolite Profiling of Nymphaea nouchali (Burm. f) Stem Attenuates Oxidative Stress via Regulation of MAPK/Nrf2/HO-1/ROS Pathway
Source: Antioxidants (Basel). 2021 May 3;10(5):719. doi: 10.3390/antiox10050719 (PMC8147620; doi:10.3390/antiox10050719)
Supplement: Supplementary file 1 [file antioxidants-10-00719-s001.zip]

Archive with 1 entries (1 files):
- antioxidants-1189745-supplementary.pdf
